# Supplementary material for: A comprehensive evaluation of cardiac amyloidosis epidemiology and diagnostics in French Guiana
Source: PLoS One. 2025 Jun 17;20(6):e0324955. doi: 10.1371/journal.pone.0324955 (PMC12173401; doi:10.1371/journal.pone.0324955)
Supplement: S1 Data — (ZIP) [file pone.0324955.s001.zip]

Archive with 1 entries (1 files):
- Dataset  V5.Amylose.xls
