# Supplementary material for: A comprehensive evaluation of cardiac amyloidosis epidemiology and diagnostics in French Guiana
Source: PLoS One. 2025 Jun 17;20(6):e0324955. doi: 10.1371/journal.pone.0324955 (PMC12173401; doi:10.1371/journal.pone.0324955)
Supplement: S1 Data — (ZIP) [file pone.0324955.s001.zip › Dataset V5.Amylose.xls]

## Sheet: Feuil1
IDENTIFICATION	SEX					Deceased	Diagnostic time (days)	Time from diagnosis to death ( days)	Organ transplant	Organ transplant date	Cause of death	Follow-up since suspicion (days)	Follow-up since diagnosis (days)	Carpal tunnel	Narrow lumbar canal	DUPUYTREN	Peripheral neuropathy	Dysautonomia	Low blood pressure	Deafness	Extracardiac involvement	Weight(Kg)	Height (cm)	BMI (Kg/m2)	Heart rate	Systolic blood pressure	Diastolic blood pressure	NYHA	Previous myocardial infarction	Cardiac rhythm	Microvoltage	TROPO	NT PRO BNP	CREAT	HB	Gammapathy	Left ventricular ejection fraction (%)	SIV	STRAIN (%)	MRI	Scintigraphy results	Bone scan: heart/mediastinum ratio	PERUGINI	Hypertension	Diabetes	Dyslipidemia	Tobacco	Alcohol	Tissue biopsy
AA0	M					Yes	0	0			End-stage heart failure	0	0	No	No	No	No	No	No	No	No	72	192	19.5	77	84	63	III	No	SINUSAL		131	7139	100	15.1	No	32	20	-6		HYPERFIXATION			No	No	No	No	No	BGSA
AA1	M					Yes		0			Cardiogenic shock		0	Yes	Yes	No	Yes	Yes	Yes	No	Yes	77	173	25.7	84	138	76	IV	No	STIMULATION	No	96	5887	164	14.3	No	35	18	-5		HYPERFIXATION			No	No	No	No	No	BGSA
AA2	F					Yes		0			End-stage heart failure		0	Yes	No	No	No	Yes	Yes	Y	Yes	50	165	18.4	72	124	76	III	No	FA	Yes	110	18721	134	12.5	No	40	12	-10	Yes	HYPERFIXATION	1.79		Yes	No	No	No	No	BGSA
AA3	M					Yes	0	0			Unknown	0	0	Yes	No	No	Yes	No	No	No	Yes	72	173	24.1	84	129	76	II	No	SINUSAL	Yes	180	5416	153	13.5	No	43	23	-5.8	Yes	HYPERFIXATION			Yes	No	No	No	No	BGSA
AA4	M					No	0					0	0	No	Yes	No	No	No	No	No	Yes	80	185	23.4	67	117	91	II	No	SINUSAL	Yes	51	992	99	9.4	Yes	52	15	-10.4	Yes	HYPERFIXATION	1.38		No	No	No	No	No	Heart
AA5	M					No	0					0	0	Yes	No	No	No	No	No	No	Yes	80	171	27.4	78	146	87	II	No	SINUSAL	No	101	2462	137	11.1	No	54	18	-9.1	Yes	HYPERFIXATION	1.31		Yes	Yes	Yes	No	No	BGSA
AA6	M					Yes	0	0			End-stage heart failure	0	0	No	No	No	No	No	No	No	No	74	185	21.6	69	105	56	III	No	FA	No	50	2767	118	10.1	No	65	21	-12	No	HYPERFIXATION			Yes	No	No	No	No	BGSA
AA7	F					Yes	0	0			Sepsis	0	0	Yes	No	No	No	No	Yes	Yes	Yes	54	172	18.3	78	144	62	III	No	SINUSAL	No	70	11762	123	10.2	No	44	19	-9.9	Yes	HYPERFIXATION			Yes	No	No	No	No	Heart
AA8	F					Yes		0			End-stage heart failure		0	Yes	No	No	No	No	No	No	Yes	62	157	25.2	63	126	62	II	No	SINUSAL	No	52	2613	96	10	No	44	21	-6	Yes	HYPERFIXATION			Yes	Yes	No	No	No	BGSA
AA9	M					Yes	0	0			Unknown	0	0	Yes	No	No	Yes	Yes	No	Yes	Yes	72	174	23.8	76	109	86	IV	No	STIMULATION	No	202	24946	202	15.1	No	24	21	-3.7	Yes	HYPERFIXATION			No	No	No	No	No	BGSA
AA10	M					No	0		Liver-heart	2018-11-17		0	0	Yes	No	No	Yes	No	Yes	No	Yes	83	188	23.5	74	91	70	II	No	SINUSAL	Yes	67	3345	93	14.9	No	18	16	-3.4	Yes	HYPERFIXATION			No	No	No	No	No	Abdominal fat
AA11	F					No	0					0	0	Yes	No	No	No	No	No	No	Yes	95	165	34.9	89	138	63	II	No	FA	No	27	1162	84	12.5	No	56	12	-13.5	Yes	HYPERFIXATION	1.87		Yes	No	No	No	No	BGSA
AA12	M					No	0					0	0	Yes	No	No	No	No	No	No	Yes	79	179	24.7	94	135	88	III	No	SINUSAL	No	67	6966	136	13.5	No	32	18	-7.4	Yes	NEGATIVE			Yes	No	No	No	No	Heart
AA13	F					No	0					0	0	Yes	Yes	No	No	No	No	Yes	Yes	94	160	36.7	92	153	107	III	No	FA	No	58	7668	70	13.7	No	59	19	-11	Yes	HYPERFIXATION	1.24		Yes	No	No	No	No	BGSA
AA14	M					Yes	0	0			End-stage heart failure	0	0	No	No	No	No	No	No	No	No	62	170	21.5	90	122	76	II	No	SINUSAL	No	129	9465	164	11.9	No	38	18	-8.3	No	HYPERFIXATION	1.5	2	No	No	No	No	No	Heart
AA15	F					No							0	Yes	No	No	Yes	No	No	No	Yes	67	159	26.5	70	119	70	I	No	SINUSAL	No	6	88	69	NP	No	56	9	-14.5	Yes	HYPERFIXATION	1.19		Yes	No	Yes	No	No	BGSA
AA16	M					No	0					0	0	Yes	No	No	No	No	No	Yes	Yes	65	168	23	80	137	75	II	No	SINUSAL	No	82	226	72	15	No	55	15	-16.8	No	HYPERFIXATION	1.25		Yes	No	No	No	No	BGSA
AA17	F					No	0					0	0	Yes	No	No	No	No	No	No	Yes	58	156	23.8	81	155	66	II	No	SINUSAL	No	49	1278	90	11	No	69	17	-11	Yes	HYPERFIXATION	1.51		Yes	Yes	Yes	No	No	BGSA
AA18	M					Yes	0	0			Unknown	0	0	Yes	Yes	No	No	Yes	No	No	Yes	89	174	29.4	78	155	91	III	No	SINUSAL	NP	56	1095	117	13.9	No	40	22	-9.4	Yes	HYPERFIXATION	NP	NP	Yes	No	No	No	Yes	BGSA
AA19	M					No	0					0	0	No	Yes	No	No	No	No	No	Yes	70	178	22.09	64	122	70	IV	No	SINUSAL	No	246	NP	116	15.2	No	49	25	-2	Yes	HYPERFIXATION		3	Yes	No	No	No	No	BGSA
AA20	M					Yes					Unknown	0		No	No	No	No	No	No	No	No	80	180	24.7	96	112	72	III	No	SINUSAL	Yes	NP	8573	78	13	No	63	19	NP	Yes	No			No	No	No	No	No	No
AA21	M					No						0		No	No	No	No	No	No	No	No	74.5	175	24.3	100	140	90	III	No	SINUSAL	No	NP	4971	77	16	No	37	18	NP	Yes	No			No	No	No	No	No	BGSA
AA22	M					No							0	No	No	No	Yes	No	No	No	Yes	NP	NP	NP	NP	NP	NP	NP	No	NP	No	NP	NP	NP	NP	Yes	NP	NP	NP	No	No			Yes	No	No	No	No	PBR
AA23	M					Yes					Multivisceral failure	0		No	No	No	No	No	No	No	No	60	NP	NP	96	132	84	NP	No	SINUSAL	Yes	NP	10056	60	13	No	65	17	-13	Yes	No			No	No	No	No	No	BGSA
AA24	F					Yes					Multivisceral failure	0		No	No	No	No	No	No	No	No	NP	NP	NP	66	138	67	II	No	FA	No	NP	6259	100	12.3	No	65	NP	NP	No	No			Yes	Yes	No	No	No	No
AA25	M					No	0					0	0	Yes	No	No	No	No	No	No	Yes	56	172	18.9	77	98	65	I	No	SINUSAL	Yes	NP	35000	188	12.2	No	40	20	NP	Yes	No			No	No	No	No	No	BGSA
AA26	F					Yes		0			Unknown		0	No	No	No	No	No	No	No	No	NP	NP	NP	71	140	78	III	No	FA	No	NP	NP	NP	10.6	No	NP	NP	NP	Yes	No			No	No	No	No	No	No
AA27	F					No						0		No	No	No	No	No	No	No	No	70	NP	NP	93	136	76	III	No	FA	No	NP	7112	129	16.5	NP	NP	NP	NP	No	No			Yes	No	No	No	No	No
AA28	F					No						0		No	No	No	No	No	No	No	No	42	158	16.8	108	155	118	I	No	NP	No	NP	NP	614	10.4	NP	37	NP	-14	No	No			Yes	No	No	No	No	BGSA
AA29	F					No						0		No	No	No	No	No	No	No	No	63	166	22.9	86	107	69	I	No	SINUSAL	No	NP	1841	158	10	NP	70	23	NP	No	No			Yes	No	No	No	No	No
AA30	M					No						0		No	No	No	No	No	No	No	No	80	170	27.6	67	112	71	IV	No	SINUSAL	Yes	NP	2515	114	12.9	No	41	18	NP	Yes	No			Yes	No	No	No	No	No
AA31	M					No						0		No	No	No	No	No	No	No	No	51	155	21.6	80	120	70	III	No	SINUSAL	Yes	NP	4727	92	13	No	60	18	NP	No	No			Yes	No	No	No	No	No
AA32	M					No						0		No	No	No	No	No	No	No	No	120	171	41	54	146	70	II	No	SINUSAL	No	NP	2361	182	10.4	NP	72	NP	NP	Yes	No			Yes	Yes	No	No	No	No
AA33	M					No								No	No	No	No	No	No	No	No	NP	NP	NP	NP	NP	NP	II	No	SINUSAL	Yes	NP	NP	NP	NP	NP	35	NP	NP	No	No			No	No	No	No	No	Yes
AA34	F					No						0		No	No	No	No	No	No	No	No	NP	NP	NP	NP	NP	NP	II	No	SINUSAL	No	NP	NP	NP	NP	No	NP	NP	NP	Yes	No			Yes	No	No	No	No	No
AA35	M					No	0					0	0	Yes	No	No	Yes	No	No	No	Yes	92	183	27.5	70	132	82	II	No	SINUSAL	Yes	45	791	75	13.9	No	36	16	-9.5	Yes	HYPERFIXATION	1.27		Yes	No	No	No	No	BGSA
AA36	M					Yes	0	0			Extra cardiac	0	0	No	No	No	No	No	No	No	No	NP	NP	NP	91	85	57	NP	No	FA	Yes	NP	31140	86	16.9	No	36	21	NP	Yes	HYPERFIXATION		2	Yes	No	No	No	No	BGSA
AA37	F					Yes	0	0			Sepsis	0	0	No	No	No	Yes	Yes	No	No	Yes	47.7	156	19.6	62	96	48	NP	No	STIMULATION	No	52	4098	76	10.4	No	77	17	NP	No	No			Yes	Yes	No	No	No	BGSA
AA38	M					No	0					0	0	No	No	No	No	No	No	No	No	68	174	22.5	72	189	112	I	No	SINUSAL	No	68.5	1184	106	12.8	No	65	16		No	HYPERFIXATION		3	No	No	No	No	No	BGSA
AA39	M					No							0	No	No	No	Yes	Yes	No	No	Yes							I	No	NP	NP	71.8	162	42	12.1	NP	20	12	NP	Yes	HYPERFIXATION			No	No	No	No	No	NP
AA40	M					No								No	No	No	No	No	No	No	No	NP	NP	NP	NP	NP	NP	NP	No	FA	No	NP	NP	NP	NP	Yes	NP	NP	NP	NP	No			Yes	No	No	No	No	No
AA41	M					No							0	No	No	No	No	Yes	Yes	No	Yes	75	170	25.9	86	138	67	I	Yes	STIMULATION	No	NP	NP	110	13.1	Yes	40	14	NP	Yes	NEGATIVE			Yes	No	No	No	No	BGSA
AA42	F					Yes	0	0			Cardiopulmonary arrest	0	0	No	No	No	No	No	No	No	No	NP	NP	NP	NP	NP	NP	NP	No	NP	NP	NP	NP	NP	NP	Yes	80	NP	NP	No	No			Yes	No	No	No	No	No
AA43	M					No							0	No	No	No	Yes	No	No	No	Yes	NP	NP	NP	NP	NP	NP	NP	No	SINUSAL	Yes	NP	NP	NP	NP	Yes	NP	NP	NP	No	No			No	No	No	No	No	No
AA44	F					Yes	0	0			Multivisceral failure	0	0	No	No	No	No	No	No	No	No	101	NP	NP	84	196	92	IV	No	SINUSAL	Yes	NP	1623	110	9.7	Yes	75	NP	NP	No	No			Yes	Yes	No	No	No	PBR
AA45	F					No	0					0	0	Yes	No	Yes	Yes	No	Yes	No	Yes	57	165	20.9	60	131	67	II	No	FA	Yes	80	4348	99	13.4	No	59	15	-12.2	Yes	HYPERFIXATION	2.4		Yes	No	No	No	No	BGSA
AA46	F					No	0					0	0	No	No	No	No	No	No	No	No	NP	NP	NP	67	147	75	II	No	SINUSAL	No	NP	1337	79	15.1	No	58	16	NP	Yes	HYPERFIXATION		3	Yes	No	Yes	No	No	Yes
[truncated: 15 more columns]
